# Supplementary material for: Studies of the Formation of Inclusion Complexes Derivatives of Cinnamon Acid with α-Cyclodextrin in a Wide Range of Temperatures Using Conductometric Methods
Source: Molecules. 2022 Jul 10;27(14):4420. doi: 10.3390/molecules27144420 (PMC9318531; doi:10.3390/molecules27144420)
Supplement: Supplementary file 1 [file molecules-27-04420-s001.zip]

Archive with 1 entries (1 files):
- molecules-1804469-supplementary.pdf
